# Supplementary material for: Maternal Origins and Haplotype Diversity of Seven Russian Goat Populations Based on the D-loop Sequence Variability
Source: Animals (Basel). 2020 Sep 9;10(9):1603. doi: 10.3390/ani10091603 (PMC7552281; doi:10.3390/ani10091603)
Supplement: Supplementary file 1 [file animals-10-01603-s001.zip]

Archive with 3 entries (2 files):
- Supplementary Materials/
- Supplementary Materials/Suppl_Fig_S1.png
- Supplementary Materials/Suppl_Tab_S1.pdf
